# Supplementary material for: Glycemic Control as an Early Prognostic Marker in Advanced Pancreatic Cancer
Source: Front Oncol. 2021 Feb 25;11:571855. doi: 10.3389/fonc.2021.571855 (PMC7947820; doi:10.3389/fonc.2021.571855)
Supplement: Supplementary file 2 [file Table_1.xlsx]

## Sheet: Supplementary_table_1
Supplementary Table 1 : sensitivity and specificity of key variables to predict the 12 months survival
Variable	Sensitivity	Specificity	Assumption for Positive
CA 19-9 (100 U/mL)	13.3	74.1	Patients with CA 19-9 ≤100 should survive longer than 12 months
CA 19-9 (1000 U/mL)	53.3	61.7	Patients with CA 19-9 ≤1000 should survive longer than 12 months
Pre-RBG (140 mg/dL)	100	40.4	Patients with pre-RBG ≤140 should survive longer than 12 months
RBG3 (120 mg/dL)	73.3	76.9	Patients with RBG3 ≤120 should survive longer than 12 months
RBG3 (120 mg/dL) on FFRNX	80	77.7	Patients with RBG3 ≤120 on FFRNX treatment should survive longer than 12 months
RBG3 (120 mg/dL) on G/N	60	73.7	Patients with RBG3 ≤120 on G/N treatment should survive longer than 12 months
DM (Y/N)	73.3	42.5	Patients with RBG3 ≤120 and getting G/N treatment should survive longer than 12 months
BMI (25 kg/m2)	52.17	46.6	Patients with BMI ≤25 should survive longer than 12 months
