# Supplementary material for: Glycemic Control as an Early Prognostic Marker in Advanced Pancreatic Cancer
Source: Front Oncol. 2021 Feb 25;11:571855. doi: 10.3389/fonc.2021.571855 (PMC7947820; doi:10.3389/fonc.2021.571855)
Supplement: Supplementary file 3 [file Table_2.xlsx]

## Sheet: Supplementary_table_2
Supplementary Table 2: RBG3 120 mg/dL Bivariate analysis
	HR (95% CI)	p-value (Wald test)
RBG3 120 (Above - Below)	2.39 (1.2 - 4.9)	0.01
Pre-RBG 130 (Above - Below)	1.32 (0.7 - 2.6)	0.42
RBG3 120 (Above - Below)	2.32 (1.1 - 4)	0.02
DM at the entry ( Y - N)	1.56 (0.8-3.0)	0.18
RBG3 120 (Above - Below)	2.77 (1.4 - 5.5)	0.003
CA 19-9 > 1000 ( Yes - No)	1.43 (0.8-2.7)	0.25
RBG3 120 (Above - Below)	2.08 (1.0 -4.2)	0.04
Teatment (FFRNX vs. G/N)	0.51 (0.2 - 1.0)	0.05
RBG3 120 (Above - Below)	2.7 (1.4 - 5.4)	0.004
BMI ( ≤25 vs. >25)	1.13 (0.6-2.1)	0.68
