# Supplementary material for: Glycemic Control as an Early Prognostic Marker in Advanced Pancreatic Cancer
Source: Front Oncol. 2021 Feb 25;11:571855. doi: 10.3389/fonc.2021.571855 (PMC7947820; doi:10.3389/fonc.2021.571855)
Supplement: Supplementary file 4 [file Table_3.xlsx]

## Sheet: Supplementary_table_3
Supplementary Table 3: HR and median survival for pre-RBG cutoffs
Pre-RBG level (mg/dL)	above		below	HR (95% CI) (Above - Below)	median survival (above vs below)	p value (Log-Rank)
120	42	31		1.64 (0.95-2.81)	7 vs 10	0.05
130	31	42		1.63 (0.94-2.81)	7 vs 10	0.06
140	24	49		1.86 (1.02-3.67)	8 vs 9	0.02
150	22	51		1.82 (0.99-3.33)	8 vs 9	0.03
160	18	55		1.66 (0.87-3.19)	8 vs 9	0.1
170	13	60		1.88 (0.89-3.96)	3 vs 9	0.07
180	8	65		1.30 (0.51-3.30)	8 vs 9	0.5
values in red bold represent statistical signficance (p<0.05)
